# Supplementary material for: Cryo-EM structure of an activated VIP1 receptor-G protein complex revealed by a NanoBiT tethering strategy
Source: Nat Commun. 2020 Aug 17;11:4121. doi: 10.1038/s41467-020-17933-8 (PMC7431577; doi:10.1038/s41467-020-17933-8)
Supplement: Supplementary file 4 — Source Data [file 41467_2020_17933_MOESM4_ESM.xlsx]

## Sheet: Figure 1b
	VIP1R/Gs			VIP1R-LgBiT/Gs-SmBiT
	Volumn (mL)	UV280nm/mAU		Volumn (mL)	UV280nm/mAU
	0	-0.01		0	-0.02
	0.02	-0.05		0.03	-0.02
	0.04	-0.01		0.05	0
	0.07	-0.04		0.08	0
	0.09	-0.06		0.11	0
	0.11	-0.09		0.13	0
	0.13	-0.17		0.16	0.02
	0.15	-0.21		0.19	0
	0.18	-0.24		0.21	0
	0.2	-0.3		0.24	0.01
	0.22	-0.35		0.27	0.01
	0.24	-0.4		0.29	0.03
	0.26	-0.45		0.32	0.01
	0.29	-0.47		0.35	0.02
	0.31	-0.53		0.37	0.03
	0.33	-0.58		0.4	0.03
	0.35	-0.63		0.43	0.03
	0.37	-0.66		0.45	0.04
	0.4	-0.72		0.48	0.04
	0.42	-0.77		0.51	0.04
	0.44	-0.8		0.53	0.05
	0.46	-0.81		0.56	0.05
	0.48	-0.86		0.59	0.06
	0.51	-0.91		0.61	0.06
	0.53	-0.91		0.64	0.06
	0.55	-0.97		0.67	0.07
	0.57	-1		0.69	0.08
	0.59	-1.01		0.72	0.08
	0.62	-1.03		0.75	0.07
	0.64	-1.04		0.77	0.07
	0.66	-1		0.8	0.09
	0.68	-1.01		0.83	0.11
	0.7	-0.96		0.85	0.1
	0.73	-0.87		0.88	0.1
	0.75	-0.72		0.91	0.11
	0.77	-0.54		0.93	0.11
	0.79	-0.37		0.96	0.12
	0.81	-0.28		0.99	0.14
	0.84	-0.26		1.01	0.14
	0.86	-0.24		1.04	0.14
	0.88	-0.25		1.07	0.14
	0.9	-0.28		1.09	0.15
	0.92	-0.3		1.12	0.16
	0.94	-0.34		1.15	0.15
	0.97	-0.37		1.17	0.16
	0.99	-0.36		1.2	0.17
	1.01	-0.34		1.23	0.18
	1.03	-0.38		1.25	0.18
	1.05	-0.4		1.28	0.18
	1.08	-0.42		1.31	0.2
	1.1	-0.43		1.33	0.19
	1.12	-0.45		1.36	0.22
	1.14	-0.47		1.39	0.22
	1.16	-0.49		1.41	0.23
	1.19	-0.48		1.44	0.23
	1.21	-0.49		1.47	0.25
	1.23	-0.47		1.49	0.24
	1.25	-0.46		1.52	0.25
	1.27	-0.5		1.55	0.26
	1.3	-0.51		1.57	0.27
	1.32	-0.49		1.6	0.27
	1.34	-0.5		1.63	0.28
	1.36	-0.51		1.65	0.28
	1.38	-0.5		1.68	0.29
	1.41	-0.52		1.71	0.31
	1.43	-0.52		1.73	0.31
	1.45	-0.51		1.76	0.31
	1.47	-0.5		1.79	0.32
	1.49	-0.5		1.81	0.34
	1.52	-0.5		1.84	0.33
	1.54	-0.49		1.87	0.34
	1.56	-0.48		1.89	0.35
	1.58	-0.47		1.92	0.36
	1.6	-0.48		1.95	0.38
	1.63	-0.49		1.97	0.38
	1.65	-0.46		2	0.39
	1.67	-0.48		2.03	0.39
	1.69	-0.45		2.05	0.41
	1.71	-0.45		2.08	0.43
	1.74	-0.46		2.11	0.43
	1.76	-0.44		2.13	0.45
	1.78	-0.44		2.16	0.45
	1.8	-0.44		2.19	0.45
	1.82	-0.42		2.21	0.46
	1.85	-0.42		2.24	0.47
	1.87	-0.4		2.27	0.49
	1.89	-0.4		2.29	0.5
	1.91	-0.42		2.32	0.5
	1.93	-0.39		2.35	0.52
	1.96	-0.39		2.37	0.52
	1.98	-0.39		2.4	0.52
	2	-0.39		2.43	0.54
	2.02	-0.39		2.45	0.55
	2.04	-0.4		2.48	0.55
	2.07	-0.4		2.51	0.57
	2.09	-0.4		2.53	0.57
	2.11	-0.42		2.56	0.6
	2.13	-0.39		2.59	0.59
	2.15	-0.39		2.61	0.6
	2.18	-0.42		2.64	0.61
	2.2	-0.43		2.67	0.61
	2.22	-0.44		2.69	0.62
	2.24	-0.44		2.72	0.63
	2.26	-0.42		2.75	0.64
	2.29	-0.43		2.77	0.64
	2.31	-0.46		2.8	0.65
	2.33	-0.44		2.83	0.67
	2.35	-0.48		2.85	0.7
	2.37	-0.49		2.88	0.7
	2.4	-0.48		2.9	0.71
	2.42	-0.51		2.93	0.71
	2.44	-0.52		2.96	0.73
	2.46	-0.51		2.98	0.73
	2.48	-0.52		3.01	0.74
	2.51	-0.52		3.04	0.74
	2.53	-0.56		3.06	0.76
	2.55	-0.58		3.09	0.77
	2.57	-0.59		3.12	0.78
	2.59	-0.6		3.14	0.79
	2.62	-0.62		3.17	0.8
	2.64	-0.59		3.2	0.82
	2.66	-0.65		3.22	0.83
	2.68	-0.64		3.25	0.84
	2.7	-0.66		3.28	0.84
	2.72	-0.65		3.3	0.85
	2.75	-0.69		3.33	0.86
	2.77	-0.68		3.36	0.86
	2.79	-0.7		3.38	0.88
	2.81	-0.73		3.41	0.89
	2.83	-0.75		3.44	0.88
	2.86	-0.77		3.46	0.89
	2.88	-0.77		3.49	0.88
	2.9	-0.82		3.52	0.92
	2.92	-0.83		3.54	0.92
	2.94	-0.86		3.57	0.95
	2.97	-0.91		3.6	0.96
	2.99	-0.92		3.62	0.95
	3.01	-0.97		3.65	0.96
	3.03	-0.98		3.68	0.98
	3.05	-1.04		3.7	0.98
	3.08	-1.07		3.73	0.99
	3.1	-1.08		3.76	1.02
	3.12	-1.13		3.78	1
	3.14	-1.16		3.81	1.02
	3.16	-1.19		3.84	1.03
	3.19	-1.21		3.86	1.02
	3.21	-1.23		3.89	1.04
	3.23	-1.23		3.92	1.05
	3.25	-1.24		3.94	1.08
	3.27	-1.25		3.97	1.07
	3.3	-1.26		4	1.08
	3.32	-1.25		4.02	1.09
	3.34	-1.29		4.05	1.09
	3.36	-1.3		4.08	1.1
	3.38	-1.3		4.1	1.11
	3.41	-1.3		4.13	1.13
	3.43	-1.3		4.16	1.12
	3.45	-1.3		4.18	1.14
	3.47	-1.33		4.21	1.15
	3.49	-1.35		4.24	1.15
	3.52	-1.34		4.26	1.17
	3.54	-1.34		4.29	1.18
	3.56	-1.33		4.32	1.18
	3.58	-1.34		4.34	1.19
	3.6	-1.35		4.37	1.19
	3.63	-1.35		4.4	1.21
	3.65	-1.34		4.42	1.22
	3.67	-1.33		4.45	1.23
	3.69	-1.32		4.48	1.23
	3.71	-1.34		4.5	1.25
	3.74	-1.33		4.53	1.24
	3.76	-1.33		4.56	1.25
	3.78	-1.33		4.58	1.28
	3.8	-1.32		4.61	1.27
	3.82	-1.32		4.64	1.28
	3.85	-1.34		4.66	1.3
	3.87	-1.35		4.69	1.29
	3.89	-1.33		4.72	1.3
	3.91	-1.33		4.74	1.33
	3.93	-1.33		4.77	1.33
	3.96	-1.31		4.8	1.35
	3.98	-1.3		4.82	1.36
	4	-1.32		4.85	1.36
	4.02	-1.28		4.88	1.38
	4.04	-1.31		4.9	1.4
	4.07	-1.3		4.93	1.4
	4.09	-1.28		4.96	1.42
	4.11	-1.28		4.98	1.43
	4.13	-1.27		5.01	1.45
	4.15	-1.26		5.04	1.45
	4.18	-1.25		5.06	1.47
	4.2	-1.24		5.09	1.48
	4.22	-1.26		5.12	1.5
	4.24	-1.25		5.14	1.51
	4.26	-1.25		5.17	1.52
	4.29	-1.24		5.2	1.54
	4.31	-1.23		5.22	1.55
	4.33	-1.26		5.25	1.57
	4.35	-1.26		5.28	1.57
	4.37	-1.23		5.3	1.57
	4.4	-1.24		5.33	1.59
	4.42	-1.25		5.36	1.6
	4.44	-1.25		5.38	1.61
	4.46	-1.24		5.41	1.62
	4.48	-1.27		5.44	1.64
	4.5	-1.26		5.46	1.65
	4.53	-1.28		5.49	1.66
	4.55	-1.25		5.52	1.67
	4.57	-1.26		5.54	1.67
	4.59	-1.27		5.57	1.68
	4.61	-1.27		5.6	1.7
	4.64	-1.28		5.62	1.71
	4.66	-1.3		5.65	1.71
	4.68	-1.27		5.68	1.72
	4.7	-1.28		5.7	1.72
	4.72	-1.28		5.73	1.73
	4.75	-1.28		5.76	1.75
	4.77	-1.3		5.78	1.75
	4.79	-1.3		5.81	1.76
	4.81	-1.28		5.84	1.76
	4.83	-1.28		5.86	1.78
	4.86	-1.28		5.89	1.79
	4.88	-1.29		5.92	1.79
	4.9	-1.28		5.94	1.82
	4.92	-1.28		5.97	1.82
	4.94	-1.28		6	1.83
	4.97	-1.26		6.02	1.82
	4.99	-1.25		6.05	1.84
	5.01	-1.24		6.08	1.84
	5.03	-1.26		6.1	1.86
	5.05	-1.24		6.13	1.86
	5.08	-1.24		6.16	1.88
	5.1	-1.27		6.18	1.87
	5.12	-1.24		6.21	1.9
	5.14	-1.27		6.24	1.9
	5.16	-1.27		6.26	1.91
	5.19	-1.27		6.29	1.91
	5.21	-1.27		6.32	1.93
	5.23	-1.25		6.34	1.93
	5.25	-1.24		6.37	1.93
	5.27	-1.25		6.4	1.94
	5.3	-1.25		6.42	1.91
	5.32	-1.23		6.45	1.94
	5.34	-1.25		6.48	1.97
	5.36	-1.24		6.5	1.97
	5.38	-1.25		6.53	1.99
	5.41	-1.24		6.56	1.98
	5.43	-1.24		6.58	2.01
	5.45	-1.24		6.61	2.1
	5.47	-1.23		6.64	2.09
	5.49	-1.24		6.66	2.12
	5.52	-1.21		6.69	2.12
	5.54	-1.23		6.72	2.11
	5.56	-1.22		6.74	2.12
	5.58	-1.22		6.77	2.11
	5.6	-1.21		6.8	2.11
	5.63	-1.21		6.82	2.11
	5.65	-1.19		6.85	2.1
	5.67	-1.2		6.88	2.12
	5.69	-1.19		6.9	2.12
	5.71	-1.2		6.93	2.12
	5.74	-1.2		6.96	2.14
	5.76	-1.18		6.98	2.14
	5.78	-1.15		7.01	2.13
	5.8	-1.18		7.04	2.15
	5.82	-1.16		7.06	2.16
	5.85	-1.16		7.09	2.18
	5.87	-1.16		7.12	2.19
	5.89	-1.15		7.14	2.19
	5.91	-1.13		7.17	2.2
	5.93	-1.15		7.2	2.21
	5.96	-1.15		7.22	2.21
	5.98	-1.14		7.25	2.22
	6	-1.11		7.28	2.23
	6.02	-1.11		7.3	2.23
	6.04	-1.09		7.33	2.25
	6.07	-1.1		7.36	2.26
	6.09	-1.09		7.38	2.28
	6.11	-1.09		7.41	2.29
	6.13	-1.07		7.44	2.3
	6.15	-1.07		7.46	2.31
	6.18	-1.07		7.49	2.32
	6.2	-1.04		7.52	2.34
	6.22	-1.04		7.54	2.35
	6.24	-1.04		7.57	2.37
	6.26	-1.03		7.6	2.4
	6.28	-1.03		7.62	2.42
	6.31	-1.02		7.65	2.44
	6.33	-1.02		7.68	2.47
	6.35	-1.01		7.7	2.51
	6.37	-1.01		7.73	2.52
	6.39	-1.03		7.76	2.58
	6.42	-1		7.78	2.62
	6.44	-1.02		7.81	2.66
	6.46	-1.01		7.84	2.69
	6.48	-1.02		7.86	2.74
	6.5	-1		7.89	2.77
	6.53	-0.97		7.92	2.81
	6.55	-0.98		7.94	2.87
	6.57	-0.97		7.97	2.91
	6.59	-0.99		8	2.93
	6.61	-0.95		8.02	2.98
	6.64	-0.97		8.05	3.01
	6.66	-0.97		8.08	3.06
	6.68	-0.96		8.1	3.1
	6.7	-0.94		8.13	3.13
	6.72	-0.95		8.16	3.16
	6.75	-0.93		8.18	3.21
	6.77	-0.95		8.21	3.26
	6.79	-0.94		8.24	3.3
	6.81	-0.94		8.26	3.37
	6.83	-0.95		8.29	3.43
	6.86	-0.94		8.32	3.53
	6.88	-0.93		8.34	3.66
	6.9	-0.91		8.37	3.82
	6.92	-0.92		8.4	4.03
	6.94	-0.94		8.42	4.3
	6.97	-0.9		8.45	4.65
	6.99	-0.92		8.48	5.09
	7.01	-0.92		8.5	5.61
	7.03	-0.91		8.53	6.23
	7.05	-0.91		8.56	6.88
	7.08	-0.92		8.58	7.6
	7.1	-0.9		8.61	8.36
	7.12	-0.91		8.64	9.14
	7.14	-0.91		8.66	9.92
	7.16	-0.91		8.69	10.66
	7.19	-0.9		8.71	11.41
	7.21	-0.9		8.74	12.08
	7.23	-0.88		8.77	12.74
	7.25	-0.87		8.79	13.34
	7.27	-0.88		8.82	13.91
	7.3	-0.87		8.85	14.45
	7.32	-0.85		8.87	14.92
	7.34	-0.88		8.9	15.39
	7.36	-0.85		8.93	15.86
	7.38	-0.85		8.95	16.29
	7.41	-0.84		8.98	16.76
	7.43	-0.85		9.01	17.19
	7.45	-0.82		9.03	17.67
	7.47	-0.81		9.06	18.13
	7.49	-0.78		9.09	18.65
	7.52	-0.77		9.11	19.18
	7.54	-0.77		9.14	19.74
	7.56	-0.77		9.17	20.31
	7.58	-0.72		9.19	20.91
	7.6	-0.74		9.22	21.54
	7.63	-0.69		9.25	22.2
	7.65	-0.67		9.27	22.87
	7.67	-0.68		9.3	23.58
	7.69	-0.66		9.33	24.27
	7.71	-0.65		9.35	25.01
	7.74	-0.64		9.38	25.74
	7.76	-0.6		9.41	26.48
	7.78	-0.58		9.43	27.2
	7.8	-0.54		9.46	27.94
	7.82	-0.53		9.49	28.67
	7.85	-0.49		9.51	29.39
	7.87	-0.45		9.54	30.08
	7.89	-0.42		9.57	30.77
	7.91	-0.42		9.59	31.42
	7.93	-0.35		9.62	32.08
	7.96	-0.29		9.65	32.67
	7.98	-0.22		9.67	33.27
	8	-0.11		9.7	33.83
	8.02	0		9.73	34.39
	8.04	0.19		9.75	34.9
	8.06	0.41		9.78	35.42
	8.09	0.74		9.81	35.9
	8.11	1.13		9.83	36.4
	8.13	1.62		9.86	36.84
	8.15	2.2		9.89	37.31
	8.17	2.92		9.91	37.77
	8.2	3.73		9.94	38.24
	8.22	4.63		9.97	38.71
	8.24	5.57		9.99	39.18
	8.26	6.46		10.02	39.69
	8.28	7.4		10.05	40.21
	8.31	8.36		10.07	40.76
	8.33	9.22		10.1	41.31
	8.35	10.2		10.13	41.94
	8.37	11.05		10.15	42.57
	8.39	11.87		10.18	43.28
	8.42	12.69		10.21	44.03
	8.44	13.47		10.23	44.84
	8.46	14.22		10.26	45.74
	8.48	14.96		10.29	46.71
	8.5	15.51		10.31	47.79
	8.53	16.29		10.34	49
	8.55	16.81		10.37	50.39
	8.57	17.26		10.39	52.03
	8.59	17.66		10.42	53.9
	8.61	18.1		10.45	56.1
	8.64	18.61		10.47	58.51
	8.66	19.73		10.5	61.47
	8.68	20.72		10.53	64.73
	8.7	20.84		10.55	68.56
	8.72	20.74		10.58	72.79
	8.75	20.59		10.61	77.46
	8.77	20.34		10.63	82.62
	8.79	20.2		10.66	88.11
	8.81	20.31		10.69	93.99
	8.83	20.43		10.71	100.3
	8.86	20.63		10.74	106.44
	8.88	20.87		10.77	112.94
	8.9	21.03		10.79	118.95
	8.92	21.24		10.82	125.14
	8.94	21.48		10.85	130.87
	8.97	21.72		10.87	136.05
	8.99	21.97		10.9	140.62
	9.01	22.28		10.93	144.5
	9.03	22.58		10.95	147.63
	9.05	22.9		10.98	150.06
	9.08	23.24		11.01	151.58
	9.1	23.58		11.03	152.34
	9.12	23.94		11.06	152.41
	9.14	24.37		11.09	151.73
	9.16	24.76		11.11	150.55
	9.19	25.2		11.14	148.89
	9.21	25.64		11.17	146.87
	9.23	26.11		11.19	144.67
	9.25	26.66		11.22	142.36
	9.27	27.14		11.25	139.94
	9.3	27.65		11.27	137.67
	9.32	28.2		11.3	135.65
	9.34	28.76		11.33	134.01
	9.36	29.33		11.35	132.63
	9.38	30.01		11.38	131.72
	9.41	30.61		11.41	131.38
	9.43	31.2		11.43	131.46
	9.45	31.8		11.46	132.1
	9.47	32.39		11.49	133.11
	9.49	32.96		11.51	134.66
	9.52	33.55		11.54	136.64
	9.54	34.12		11.57	138.88
	9.56	34.68		11.59	141.39
	9.58	35.17		11.62	144.01
	9.6	35.69		11.65	146.6
	9.63	36.19		11.67	149.12
	9.65	36.73		11.7	151.46
	9.67	37.17		11.73	153.47
	9.69	37.67		11.75	155.17
	9.71	38.2		11.78	156.31
	9.74	38.65		11.81	156.98
	9.76	39.23		11.83	156.94
	9.78	39.85		11.86	156.41
	9.8	40.48		11.89	155.22
	9.82	41.25		11.91	153.46
	9.84	42.07		11.94	151.17
	9.87	43.01		11.97	148.38
	9.89	44.18		11.99	145.16
	9.91	45.48		12.02	141.48
	9.93	46.95		12.05	137.49
	9.95	48.67		12.07	133.17
	9.98	50.54		12.1	128.93
	10	52.78		12.13	124.28
	10.02	55.37		12.15	119.9
	10.04	58.06		12.18	115.1
	10.06	61.13		12.21	110.69
	10.09	64.5		12.23	106.27
	10.11	67.82		12.26	101.93
	10.13	71.63		12.29	97.68
	10.15	75.72		12.31	93.58
	10.17	79.78		12.34	89.85
	10.2	84.08		12.37	86.21
	10.22	88.64		12.39	82.7
	10.24	93.04		12.42	79.28
	10.26	97.58		12.45	76.03
	10.28	102.07		12.47	73.24
	10.31	106.35		12.5	70.53
	10.33	110.48		12.53	68.02
	10.35	114.3		12.55	65.52
	10.37	117.88		12.58	63.31
	10.39	121.3		12.61	61.35
	10.42	124.2		12.63	59.5
	10.44	126.88		12.66	57.76
	10.46	128.86		12.69	55.94
	10.48	130.31		12.71	54.36
	10.5	131.44		12.74	53.03
	10.53	132.12		12.77	51.72
	10.55	132.62		12.79	50.49
	10.57	132.57		12.82	49.17
	10.59	131.99		12.85	48.16
	10.61	130.93		12.87	47.14
	10.64	129.39		12.9	46.31
	10.66	127.88		12.93	45.43
	10.68	126.05		12.95	44.65
	10.7	123.93		12.98	43.98
	10.72	121.43		13.01	43.37
	10.75	118.76		13.03	42.76
	10.77	115.87		13.06	42.16
	10.79	112.8		13.09	41.66
	10.81	109.79		13.11	41.19
	10.83	106.71		13.14	40.76
	10.86	103.54		13.17	40.3
	10.88	100.5		13.19	39.89
	10.9	97.38		13.22	39.48
	10.92	94.19		13.25	39.15
	10.94	91.01		13.27	38.74
	10.97	88.04		13.3	38.41
	10.99	84.95		13.33	38.06
	11.01	81.89		13.35	37.74
	11.03	78.97		13.38	37.37
	11.05	76.16		13.41	36.98
	11.08	73.36		13.43	36.62
	11.1	70.66		13.46	36.21
	11.12	68.14		13.49	35.79
	11.14	65.56		13.51	35.35
	11.16	63.09		13.54	34.9
	11.19	60.85		13.57	34.47
	11.21	58.51		13.59	33.96
	11.23	56.36		13.62	33.48
	11.25	54.28		13.65	32.92
	11.27	52.32		13.67	32.41
	11.3	50.43		13.7	31.88
	11.32	48.64		13.73	31.33
	11.34	46.91		13.75	30.77
	11.36	45.38		13.78	30.19
	11.38	43.85		13.81	29.63
	11.41	42.35		13.83	29.02
	11.43	41.02		13.86	28.4
	11.45	39.65		13.89	27.8
	11.47	38.41		13.91	27.2
	11.49	37.29		13.94	26.62
	11.51	36.18		13.97	25.99
	11.54	35.12		13.99	25.4
	11.56	34.11		14.02	24.79
	11.58	33.2		14.05	24.23
	11.6	32.26		14.07	23.66
	11.62	31.4		14.1	23.12
	11.65	30.65		14.13	22.57
	11.67	29.88		14.15	22.03
	11.69	29.12		14.18	21.51
	11.71	28.42		14.21	21.03
	11.73	27.83		14.23	20.51
	11.76	27.18		14.26	20.01
	11.78	26.54		14.29	19.55
	11.8	25.97		14.31	19.07
	11.82	25.45		14.34	18.66
	11.84	24.88		14.37	18.19
	11.87	24.37		14.39	17.78
	11.89	23.92		14.42	17.37
	11.91	23.39		14.45	17.01
	11.93	22.94		14.47	16.61
	11.95	22.52		14.5	16.25
	11.98	22.08		14.52	15.92
	12	21.62		14.55	15.59
	12.02	21.18		14.58	15.27
	12.04	20.73		14.6	14.97
	12.06	20.3		14.63	14.64
	12.09	19.88		14.66	14.38
	12.11	19.55		14.68	14.1
	12.13	19.11		14.71	13.84
	12.15	18.76		14.74	13.55
	12.17	18.39		14.76	13.32
	12.2	18.04		14.79	13.1
	12.22	17.71		14.82	12.89
	12.24	17.39		14.84	12.69
	12.26	17.11		14.87	12.5
	12.28	16.87		14.9	12.31
	12.31	16.62		14.92	12.15
	12.33	16.43		14.95	11.98
	12.35	16.25		14.98	11.85
	12.37	16.13		15	11.71
	12.39	16.07		15.03	11.58
	12.42	16.05		15.06	11.45
	12.44	16.07		15.08	11.35
	12.46	16.16		15.11	11.24
	12.48	16.29		15.14	11.15
	12.5	16.51		15.16	11.06
	12.53	16.76		15.19	10.98
	12.55	17.09		15.22	10.92
	12.57	17.44		15.24	10.84
	12.59	17.87		15.27	10.78
	12.61	18.28		15.3	10.74
	12.64	18.77		15.32	10.67
	12.66	19.21		15.35	10.62
	12.68	19.67		15.38	10.58
	12.7	20.14		15.4	10.52
	12.72	20.57		15.43	10.44
	12.75	20.98		15.46	10.39
	12.77	21.42		15.48	10.32
	12.79	21.87		15.51	10.25
	12.81	22.21		15.54	10.17
	12.83	22.59		15.56	10.1
	12.86	22.95		15.59	10.03
	12.88	23.24		15.62	9.96
	12.9	23.59		15.64	9.85
	12.92	23.91		15.67	9.8
	12.94	24.21		15.7	9.7
	12.97	24.46		15.72	9.63
	12.99	24.7		15.75	9.54
	13.01	24.94		15.78	9.41
	13.03	25.16		15.8	9.09
	13.05	25.33		15.83	9.1
	13.08	25.45		15.86	9.16
	13.1	25.53		15.88	9.19
	13.12	25.56		15.91	9.19
	13.14	25.57		15.94	9.17
	13.16	25.57		15.96	9.15
	13.19	25.48		15.99	9.12
	13.21	25.38		16.02	9.08
	13.23	25.23		16.04	9.04
	13.25	24.99		16.07	8.99
	13.27	24.79		16.1	8.89
	13.29	24.49		16.12	8.79
	13.32	24.19		16.15	8.67
	13.34	23.86		16.18	8.54
	13.36	23.48		16.2	8.46
	13.38	23.05		16.23	8.35
	13.4	22.65		16.26	8.24
	13.43	22.21		16.28	8.15
	13.45	21.73		16.31	8.06
	13.47	21.22		16.34	7.99
	13.49	20.73		16.36	7.92
	13.51	20.22		16.39	7.84
	13.54	19.66		16.42	7.76
	13.56	19.14		16.44	7.69
	13.58	18.58		16.47	7.63
	13.6	18.06		16.5	7.56
	13.62	17.51		16.52	7.49
	13.65	16.97		16.55	7.41
	13.67	16.46		16.58	7.34
	13.69	15.91		16.6	7.29
	13.71	15.37		16.63	7.21
	13.73	14.85		16.66	7.16
	13.76	14.38		16.68	7.09
	13.78	13.89		16.71	7.03
	13.8	13.38		16.74	6.99
	13.82	12.92		16.76	6.94
	13.84	12.47		16.79	6.88
	13.87	12		16.82	6.85
	13.89	11.59		16.84	6.8
	13.91	11.17		16.87	6.76
	13.93	10.75		16.9	6.69
	13.95	10.35		16.92	6.63
	13.98	9.97		16.95	6.57
	14	9.59		16.98	6.53
	14.02	9.19		17	6.49
	14.04	8.89		17.03	6.44
	14.06	8.52		17.06	6.38
	14.09	8.21		17.08	6.33
	14.11	7.91		17.11	6.3
	14.13	7.61		17.14	6.26
	14.15	7.31		17.16	6.22
	14.17	7.05		17.19	6.18
	14.2	6.77		17.22	6.14
	14.22	6.55		17.24	6.11
	14.24	6.3		17.27	6.07
	14.26	6.1		17.3	6.04
	14.28	5.86		17.32	5.99
	14.31	5.67		17.35	5.96
	14.33	5.47		17.38	5.92
	14.35	5.3		17.4	5.89
	14.37	5.1		17.43	5.87
	14.39	4.92		17.46	5.83
	14.42	4.78		17.48	5.79
	14.44	4.64		17.51	5.78
	14.46	4.49		17.54	5.74
	14.48	4.34		17.56	5.7
	14.5	4.23		17.59	5.67
	14.53	4.12		17.62	5.65
	14.55	3.94		17.64	5.64
	14.57	3.84		17.67	5.6
	14.59	3.74		17.7	5.58
	14.61	3.65		17.72	5.58
	14.64	3.53		17.75	5.55
	14.66	3.48		17.78	5.53
	14.68	3.41		17.8	5.51
	14.7	3.32		17.83	5.52
	14.72	3.25		17.86	5.51
	14.75	3.16		17.88	5.48
	14.77	3.09		17.91	5.47
	14.79	3.03		17.94	5.46
	14.81	2.97		17.96	5.45
	14.83	2.91		17.99	5.44
	14.86	2.86		18.02	5.44
	14.88	2.79		18.04	5.43
	14.9	2.73		18.07	5.43
	14.92	2.67		18.1	5.41
	14.94	2.62		18.12	5.39
	14.97	2.56		18.15	5.39
	14.99	2.51		18.18	5.37
	15.01	2.44		18.2	5.36
	15.03	2.41		18.23	5.34
	15.05	2.33		18.26	5.33
	15.07	2.3		18.28	5.3
	15.1	2.22		18.31	5.26
	15.12	2.18		18.34	5.25
	15.14	2.08		18.36	5.25
	15.16	2.04		18.39	5.22
	15.18	2.02		18.42	5.21
	15.21	1.96		18.44	5.18
	15.23	1.91		18.47	5.2
	15.25	1.86		18.5	5.2
	15.27	1.78		18.52	5.24
	15.29	1.75		18.55	5.29
	15.32	1.67		18.58	5.39
	15.34	1.65		18.6	5.54
	15.36	1.59		18.63	5.73
	15.38	1.54		18.66	6
	15.4	1.48		18.68	6.37
	15.43	1.42		18.71	6.82
	15.45	1.39		18.74	7.36
	15.47	1.34		18.76	7.99
	15.49	1.27		18.79	8.72
	15.51	1.21		18.82	9.56
	15.54	1.16		18.84	10.49
	15.56	1.08		18.87	11.47
	15.58	1.06		18.9	12.5
	15.6	1.01		18.92	13.59
	15.62	0.96		18.95	14.69
	15.65	0.95		18.98	15.79
	15.67	0.91		19	16.89
	15.69	0.85		19.03	17.86
	15.71	0.82		19.06	18.77
	15.73	0.77		19.08	19.55
	15.76	0.74		19.11	20.2
	15.78	0.7		19.14	20.7
	15.8	0.65		19.16	21.08
	15.82	0.61		19.19	21.27
	15.84	0.57		19.22	21.34
	15.87	0.53		19.24	21.28
	15.89	0.51		19.27	21.12
	15.91	0.48		19.3	20.84
	15.93	0.45		19.32	20.45
	15.95	0.41		19.35	20.01
	15.98	0.38		19.38	19.49
	16	0.34		19.4	18.99
	16.02	0.34		19.43	18.42
	16.04	0.27		19.46	17.85
	16.06	0.23		19.48	17.25
	16.09	0.23		19.51	16.65
	16.11	0.2		19.54	16.12
	16.13	0.16		19.56	15.55
	16.15	0.14		19.59	15.02
	16.17	0.13		19.62	14.45
	16.2	0.11		19.64	13.94
	16.22	0.08		19.67	13.47
	16.24	0.04		19.7	13.02
	16.26	0.03		19.72	12.56
	16.28	0.01		19.75	12.11
	16.31	-0.01		19.78	11.71
	16.33	-0.05		19.8	11.35
	16.35	-0.06		19.83	10.99
	16.37	-0.06		19.86	10.67
	16.39	-0.08		19.88	10.3
	16.42	-0.11		19.91	9.96
	16.44	-0.12		19.94	9.64
	16.46	-0.16		19.96	9.32
	16.48	-0.16		19.99	8.99
	16.5	-0.16		20.02	8.68
	16.53	-0.16		20.04	8.37
	16.55	-0.18		20.07	8.13
	16.57	-0.2		20.1	7.95
	16.59	-0.21		20.12	7.81
	16.61	-0.23		20.15	7.75
	16.64	-0.23		20.18	7.7
	16.66	-0.27		20.2	7.64
	16.68	-0.29		20.23	7.57
	16.7	-0.3		20.26	7.51
	16.72	-0.29		20.28	7.42
	16.75	-0.34		20.31	7.33
	16.77	-0.35		20.33	7.2
	16.79	-0.35		20.36	7.1
	16.81	-0.35		20.39	6.97
	16.83	-0.38		20.41	6.87
	16.85	-0.4		20.44	6.77
	16.88	-0.4		20.47	6.65
	16.9	-0.41		20.49	6.55
	16.92	-0.46		20.52	6.45
	16.94	-0.45		20.55	6.35
	16.96	-0.46		20.57	6.26
	16.99	-0.48		20.6	6.17
	17.01	-0.49		20.63	6.05
	17.03	-0.51		20.65	5.95
	17.05	-0.53		20.68	5.88
	17.07	-0.53		20.71	5.78
	17.1	-0.54		20.73	5.68
	17.12	-0.57		20.76	5.62
	17.14	-0.56		20.79	5.55
	17.16	-0.59		20.81	5.51
	17.18	-0.61		20.84	5.55
	17.21	-0.63		20.87	5.6
	17.23	-0.62		20.89	5.7
	17.25	-0.64		20.92	5.87
	17.27	-0.64		20.95	6.1
	17.29	-0.64		20.97	6.41
	17.32	-0.66		21	6.68
	17.34	-0.67		21.03	6.86
	17.36	-0.72		21.05	6.96
	17.38	-0.69		21.08	6.99
	17.4	-0.71		21.11	6.91
	17.43	-0.73		21.13	6.85
	17.45	-0.73		21.16	6.74
	17.47	-0.74		21.19	6.66
	17.49	-0.75		21.21	6.56
	17.51	-0.76		21.24	6.5
	17.54	-0.77		21.27	6.43
	17.56	-0.78		21.29	6.39
	17.58	-0.79		21.32	6.35
	17.6	-0.79		21.35	6.36
	17.62	-0.8		21.37	6.41
	17.65	-0.82		21.4	6.51
	17.67	-0.82		21.43	6.61
	17.69	-0.81		21.45	6.66
	17.71	-0.84		21.48	6.66
	17.73	-0.86		21.51	6.65
	17.76	-0.86		21.53	6.63
	17.78	-0.87		21.56	6.59
	17.8	-0.89		21.59	6.56
	17.82	-0.87		21.61	6.54
	17.84	-0.9		21.64	6.52
	17.87	-0.9		21.67	6.5
	17.89	-0.9		21.69	6.5
	17.91	-0.89		21.72	6.47
	17.93	-0.9		21.75	6.45
	17.95	-0.9		21.77	6.47
	17.98	-0.87		21.8	6.47
	18	-0.83		21.83	6.47
	18.02	-0.82		21.85	6.49
	18.04	-0.68		21.88	6.5
	18.06	-0.69		21.91	6.51
	18.09	-0.68		21.93	6.55
	18.11	-0.65		21.96	6.58
	18.13	-0.54		21.99	6.58
	18.15	-0.41		22.01	6.63
	18.17	-0.23		22.04	6.65
	18.2	-0.04		22.07	6.68
	18.22	0.14		22.09	6.72
	18.24	0.36		22.12	6.76
	18.26	0.59		22.15	6.79
	18.28	0.88		22.17	6.83
	18.31	1.21		22.2	6.88
	18.33	1.55		22.23	6.89
	18.35	1.92		22.25	6.92
	18.37	2.32		22.28	6.97
	18.39	2.76		22.31	7
	18.42	3.21		22.33	7.04
	18.44	3.67		22.36	7.1
	18.46	4.18		22.39	7.13
	18.48	4.64		22.41	7.16
	18.5	5.08		22.44	7.21
	18.53	5.5		22.47	7.26
	18.55	5.88		22.49	7.29
	18.57	6.24		22.52	7.35
	18.59	6.53		22.55	7.4
	18.61	6.85		22.57	7.42
	18.63	7.04		22.6	7.5
	18.66	7.2		22.63	7.55
	18.68	7.35		22.65	7.59
	18.7	7.43		22.68	7.63
	18.72	7.46		22.71	7.67
	18.74	7.47		22.73	7.73
	18.77	7.42		22.76	7.79
	18.79	7.34		22.79	7.81
	18.81	7.24		22.81	7.85
	18.83	7.15		22.84	7.89
	18.85	7		22.87	7.96
	18.88	6.86		22.89	7.99
	18.9	6.69		22.92	8.05
	18.92	6.51		22.95	8.07
	18.94	6.31		22.97	8.09
	18.96	6.08		23	8.13
	18.99	5.84		23.03	8.17
	19.01	5.6		23.05	8.19
	19.03	5.36		23.08	8.24
	19.05	5.12		23.11	8.26
	19.07	4.88		23.13	8.3
	19.1	4.62		23.16	8.31
	19.12	4.37		23.19	8.33
	19.14	4.11		23.21	8.36
	19.16	3.86		23.24	8.38
	19.18	3.62		23.27	8.4
	19.21	3.41		23.29	8.42
	19.23	3.2		23.32	8.44
	19.25	2.95		23.35	8.46
	19.27	2.77		23.37	8.47
	19.29	2.58		23.4	8.48
	19.32	2.43		23.43	8.48
	19.34	2.27		23.45	8.5
	19.36	2.13		23.48	8.49
	19.38	1.99		23.51	8.5
	19.4	1.88		23.53	8.5
	19.43	1.75		23.56	8.48
	19.45	1.66		23.59	8.47
	19.47	1.54		23.61	8.45
	19.49	1.46		23.64	8.41
	19.51	1.36		23.67	8.36
	19.54	1.28		23.69	8.32
	19.56	1.18		23.72	8.23
	19.58	1.12		23.75	8.2
	19.6	1.03		23.77	8.12
	19.62	0.95		23.8	8.07
	19.65	0.83		23.83	8
	19.67	0.76		23.85	7.94
	19.69	0.66		23.88	7.89
	19.71	0.58		23.91	7.85
	19.73	0.55		23.93	7.81
	19.76	0.54		23.96	7.75
	19.78	0.54		23.99	7.71
	19.8	0.6
	19.82	0.6
	19.84	0.62
	19.87	0.66
	19.89	0.67
	19.91	0.72
	19.93	0.73
	19.95	0.76
	19.98	0.81
	20	0.84

## Sheet: Figure 1c
	VIP1R-Gs			VIP1R-LgBiT/Gs-SmBiT
	Radius (nm)	Indensity (%)		Radius (nm)	Indensity (%)
	0.026808	0		0.026808	0
	0.035292	0		0.035292	0
	0.04646	0		0.04646	0
	0.061163	0		0.061163	0
	0.080518	0		0.080518	0
	0.105999	0		0.105999	0
	0.139543	0		0.139543	0
	0.183703	0		0.183703	0
	0.241837	0		0.241837	0
	0.318369	0		0.318369	0
	0.419119	0		0.419119	0
	0.551753	0		0.551753	0
	0.72636	0		0.72636	0
	0.956223	0		0.956223	0
	1.25883	0		1.25883	0
	1.6572	0		1.6572	0
	2.18163	0		2.18163	0
	2.87202	0		2.87202	0
	3.7809	2.27315		3.7809	0
	4.9774	11.1691		4.9774	9.83835
	6.55254	16.8712		6.55254	25.8626
	8.62615	16.9201		8.62615	28.678
	11.356	13.1282		11.356	19.2916
	14.9497	8.19338		14.9497	7.08826
	19.6806	4.07743		19.6806	0
	25.9087	1.6318		25.9087	0
	34.1078	0.839865		34.1078	0
	44.9015	1.22759		44.9015	0.676602
	59.1109	2.20419		59.1109	2.44211
	77.8171	3.25842		77.8171	3.21061
	102.443	4.03047		102.443	2.30888
	134.862	4.31178		134.862	0.602965
	177.54	4.02014		177.54	0
	233.724	3.18404		233.724	0
	307.688	1.96026		307.688	0
	405.059	0.698977		405.059	0
	533.244	0		533.244	0
				701.993	0
				924.145	0
				1216.6	0
				1601.6	0
				2108.44	0
				2775.68	0

## Sheet: Supp Fig 1c
	VIP1R mutants	Conc (M)	cAMP accumulation signaling (Ex665/Em620 nm)										VIP1R mutants	pEC50			Mean pEC50	SEM	P Value
			1st			2nd			3rd					1st	2nd	3rd
	Mock	1e-08	4.73126	4.86196	4.88959	4.68123	4.34708	4.47787	3.86362	3.82237	3.78286		Mock	-	-	-	-	-	-
		2e-09	4.93151	4.77293	5.02875	4.67543	4.49755	4.42785	3.87016	3.96582	3.92673		VIP1R (WT)	10.19	9.873	10.18	10.081	0.10404	0.0859503
		4e-10	4.96764	4.94789	4.93458	4.49146	4.4787	4.29128	3.87125	4.12329	3.93309		VIP1R (31-437)	9.934	9.753	9.698	9.795	0.0712905	1
		8e-11	4.95424	5.02864	4.91019	4.42695	4.48303	4.48106	3.97517	4.02795	4.12599		VIP1R (31-437)-LgBiT	9.788	9.56	9.63	9.65933	0.0674323	0.238987
		1.6e-11	4.99899	5.01828	4.98666	4.78333	4.53178	4.92478	3.9729	4.05045	4.06571		VIP1R (31-437) + Gβ	9.899	9.727	9.517	9.71433	0.110456	0.572655
		3.2e-12	5.0266	5.06825	5.03768	4.75075	4.50256	4.43686	4.18786	4.20428	4.20641		VIP1R (31-437) + Gβ-HiBiT	9.814	9.607	9.577	9.666	0.074505	0.279113
		6.4e-13	4.89237	5.03346	4.97564	4.50577	4.40479	4.51223	4.00579	4.03761	3.91334		VIP1R (31-437)-LgBiT + Gβ	9.679	10.07	9.576	9.775	0.150467	0.91018
		1.28e-13	5.00195	5.00872	5.10302	4.45452	4.91355	4.46218	3.96709	3.89021	3.80264		VIP1R (31-437)-LgBiT + Gβ-HiBiT	9.887	9.508	9.536	9.64367	0.121935	0.344324
	VIP1R (WT)	1e-08	0.560845	0.469754	0.661744	1.72366	1.36238	0.781317	0.936873	1.13806	0.868153
		2e-09	0.650649	0.527001	0.507103	1.83919	0.883332	0.755693	0.874211	1.03799	0.932596
		4e-10	0.775044	0.636405	0.733905	1.64708	1.33468	1.49791	0.843767	0.980573	1.00066
		8e-11	2.30703	2.2321	2.90678	3.47343	3.24448	3.64958	1.48795	2.38269	2.00351
		1.6e-11	4.38386	4.57251	4.59866	4.22539	4.29712	4.44214	3.25551	4.0323	3.65278			Cell surface expression of VIP1R mutants
		3.2e-12	4.94835	5.01321	5.068	4.42918	4.52515	4.52691	3.81567	3.80112	3.88331		VIP1R mutants	1st	2nd	3rd	Mean	SEM
		6.4e-13	5.08915	5.16519	4.98083	4.5416	4.67119	4.3411	4.26962	4.0527	3.81656		VIP1R (WT)	100	100	100	100	0
		1.28e-13	5.14067	5.09034	5.0152	4.50346	4.43045	4.44008	3.78961	3.81854	3.70252		VIP1R (31-437)	96.2602	104.561	94.8179	98.5467	3.03527
	VIP1R (31-437)	1e-08	0.515498	0.549033	0.602176	1.35058	1.13363	0.908765	1.5934	0.92152	0.973508		VIP1R (31-437)-LgBiT	100.05	105.712	115.78	107.18	4.59996
		2e-09	0.681498	0.468005	0.501526	1.47622	1.32073	0.856954	1.6957	1.72821	0.665203
		4e-10	1.38059	1.03661	0.854915	1.82792	1.99876	2.11811	1.94774	1.59381	1.60687
		8e-11	3.17859	3.71661	2.88633	3.71371	3.29278	3.54785	4.40053	4.28489	4.71783
		1.6e-11	4.7533	4.41777	4.35263	4.2271	4.95497	4.26955	5.30242	5.05993	5.25426
		3.2e-12	4.83217	4.94774	4.94574	4.61015	4.37359	4.30465	5.00191	4.95079	4.79504
		6.4e-13	4.92817	4.87467	4.88342	4.40158	4.91588	4.53961	5.0448	4.54951	5.20028
		1.28e-13	4.95323	4.94099	4.84672	4.59901	4.436	4.3769	4.92203	4.8102	5.04187
	VIP1R (31-437)-LgBiT	1e-08	1.22743	1.26453	1.2022	1.82523	1.58655	1.18175	2.19316	1.92513	2.27491
		2e-09	0.957965	1.06068	1.16651	2.04287	2.05947	2.08564	2.66627	2.36025	1.77124
		4e-10	2.12405	1.60367	2.22951	2.87722	2.50777	2.41993	3.38876	2.80868	2.52341
		8e-11	3.57513	3.59255	3.87624	3.95929	4.16171	4.34045	4.06399	4.12726	3.83094
		1.6e-11	4.51743	4.77959	4.5857	4.39114	4.31277	4.28456	4.44787	4.62797	4.36924
		3.2e-12	4.84762	4.89985	4.64892	4.38892	4.83121	4.86213	4.72757	4.57989	4.43678
		6.4e-13	4.90521	4.79568	4.74928	4.50948	4.43357	4.29	4.57813	4.40741	4.52306
		1.28e-13	4.71695	4.86925	4.69329	4.83965	4.69191	4.86343	4.46861	4.38287	4.56973
	VIP1R (31-437) + Gβ	1e-08	0.82429	1.26448	0.953519	2.54005	1.29213	1.36649	1.10199	1.12386	1.80794
		2e-09	1.04881	1.03612	0.895892	2.08403	2.29184	1.89217	1.97905	1.45687	1.993
		4e-10	1.57149	1.37322	1.36643	3.16242	2.23357	2.16423	2.48556	2.46672	2.87617
		8e-11	3.67489	3.54212	3.64069	4.01374	3.87255	3.70498	4.65377	3.98754	4.01462
		1.6e-11	4.69101	4.82266	4.77472	4.57583	4.79257	4.35304	5.05557	4.49371	4.63918
		3.2e-12	4.95832	4.91511	5.05132	4.54194	4.66065	4.73317	4.74487	4.77276	4.43964
		6.4e-13	4.88952	5.06698	5.01162	4.87201	4.5976	4.56225	5.01529	4.74585	4.5717
		1.28e-13	4.93769	4.92954	5.10203	4.57071	4.56537	4.5014	4.82816	4.53245	4.70299
	VIP1R (31-437) + Gβ-HiBiT	1e-08	0.822449	0.973643	0.745101	1.33789	1.73925	1.59672	1.50894	2.12459	1.78228
		2e-09	0.960582	0.824526	0.693593	1.56702	1.37774	1.33685	1.98592	1.60763	1.75863
		4e-10	1.32136	1.65641	1.84432	2.44487	2.0107	2.83896	2.57692	2.71235	2.70184
		8e-11	3.48754	3.65964	3.89281	3.94089	4.06543	4.02028	4.3541	4.22325	4.33711
		1.6e-11	4.78349	4.61396	4.65755	4.44117	4.58365	5.15123	4.77675	4.86158	5.13043
		3.2e-12	5.047	4.88552	4.89951	4.40187	4.40702	4.67914	4.90385	2.62222	3.88364
		6.4e-13	4.98119	4.87245	4.98532	4.48479	4.73976	4.522	4.94303	4.87924	5.19842
		1.28e-13	4.89729	5.08107	4.74684	4.35076	4.48587	4.77147	4.63003	4.48349	4.45246
	VIP1R (31-437)-LgBiT + Gβ	1e-08	1.70491	2.31616	2.07925	2.8452	2.13468	2.14241	3.02747	3.03971	2.36956
		2e-09	1.93212	2.30032	2.30699	2.77137	2.85813	2.45191	2.6772	3.14389	2.46849
		4e-10	2.82953	3.09776	3.03297	3.32246	3.77548	3.23308	3.43805	3.58279	3.20477
		8e-11	3.93575	4.19277	4.0698	2.55932	3.4473	4.03476	3.99623	4.29844	4.40643
		1.6e-11	4.57762	4.79554	4.47373	4.43666	4.85439	4.50039	4.37341	4.5304	4.26194
		3.2e-12	4.84228	4.5911	4.86933	4.95507	4.65617	4.5936	4.41245	4.41965	4.33308
		6.4e-13	4.79887	4.75311	4.64641	4.85463	4.88119	4.64959	2.70999	4.47475	4.33115
		1.28e-13	5.07982	5.12822	5.09082	4.72423	4.70309	4.37636	4.88377	4.30439	4.50003
	VIP1R (31-437)-LgBiT + Gβ-HiBiT	1e-08	1.98331	1.74915	1.83933	2.07029	1.56615	2.04692	2.75276	2.52491	2.20079
		2e-09	2.05626	2.15972	1.59185	2.06774	1.56338	2.1144	2.89294	2.05296	2.45878
		4e-10	2.1653	2.38248	2.54154	2.97161	2.92439	2.62894	3.00207	2.9394	3.6736
		8e-11	3.52929	4.05282	3.91309	3.99992	4.28884	4.4863	3.82746	4.33419	5.12878
		1.6e-11	4.63564	4.61576	4.58435	4.46026	4.29255	4.75925	4.62355	4.75659	5.23864
		3.2e-12	4.61498	4.82506	4.53351	4.23905	4.49815	4.5992	4.70823	4.74903	4.72215
		6.4e-13	4.84009	4.63986	4.67133	4.79021	4.30952	4.62081	4.88725	4.53451	5.23414
		1.28e-13	5.1737	5.25183	5.20369	4.66334	4.44446	4.76369	4.31632	4.78723	4.14651

## Sheet: Supp Fig 1d
												Coomassie blue-stained SDS PAGE

## Sheet: Supp Fig 1e
	VIP1R/Gs			VIP1R-LgBiT/Gs-SmBiT
	Temp (℃）	Radius (nm)		Temp (℃）	Radius (nm)
	25.039	9.482		25.031	8.509
	25.566	9.633		25.549	8.42
	26.658	9.719		26.615	8.853
	28.006	9.639		27.968	8.533
	29.563	10.839		29.504	8.352
	31.314	9.96		31.156	8.036
	33.286	10.043		32.884	8.24
	35.112	9.116		34.679	8.358
	36.95	8.958		36.496	7.907
	38.836	0.002		38.344	7.748
	40.953	8.671		40.206	8.018
	42.914	9.678		42.073	7.455
	44.809	8.685		43.952	7.586
	46.697	9.033		45.839	7.741
	48.606	10.001		47.727	8.123
	50.508	10.153		49.605	7.973
	52.422	10.612		51.503	8.355
	54.323	10.961		53.394	9.472
	56.496	12.706		55.294	10.826
	60.804	23.935		58.04	17.119
	64.517	50.676		61.946	27.875
	66.414	57.972		65.455	35.677
	68.375	63.398		67.85	40.889
	70.538	68.281		69.732	43.172
	72.199	73.762		71.559	46.016
	73.177	75.648		72.816	50.111
	73.815	70.949		73.567	53.733
	74.23	80.263		74.07	58.914
	74.496	82.097		74.345	58.886
	74.672	84.063
	74.786	85.342
	74.862	87.334
	74.91	86.77
	74.939	86.047
	74.958	83.74
	74.972	84.645
	74.981	87.299
	74.987	90.607
	74.991	81.209

## Sheet: Supp Fig 3a
		CCR7/Gi	CCR7-LgBiT/Gi-SmBiT
	Volumn (mL)	UV280nm/mAU	UV280nm/mAU
	0	0.00333333	-0.02
	0.03	0.0766667	-0.02
	0.05	-0.133333	-0.01
	0.08	-0.243333	-0.01
	0.1	-0.256667	0
	0.13	-0.263333	0
	0.15	-0.256667	0
	0.18	-0.206667	0
	0.21	-0.07	-0.03
	0.23	0	0.08
	0.26	-0.04	0.19
	0.28	-0.0666667	0.16
	0.31	-0.0866667	0.13
	0.33	-0.113333	0.1
	0.36	-0.13	0.07
	0.39	-0.14	0.03
	0.41	-0.153333	0
	0.44	-0.18	-0.03
	0.46	-0.186667	-0.04
	0.49	-0.193333	-0.07
	0.51	-0.21	-0.09
	0.54	-0.21	-0.08
	0.56	-0.216667	-0.06
	0.59	-0.22	-0.08
	0.62	-0.23	-0.09
	0.64	-0.233333	-0.07
	0.67	-0.24	-0.08
	0.69	-0.25	-0.06
	0.72	-0.253333	-0.07
	0.74	-0.246667	-0.05
	0.77	-0.25	-0.02
	0.8	-0.253333	-0.05
	0.82	-0.25	-0.02
	0.85	-0.25	-0.05
	0.87	-0.25	-0.02
	0.9	-0.256667	-0.02
	0.92	-0.253333	0
	0.95	-0.26	0.01
	0.98	-0.26	0.01
	1	-0.266667	0.01
	1.03	-0.256667	0.02
	1.05	-0.263333	0.04
	1.08	-0.266667	0.07
	1.1	-0.263333	0.05
	1.13	-0.263333	0.06
	1.16	-0.256667	0.08
	1.18	-0.256667	0.06
	1.21	-0.263333	0.03
	1.23	-0.263333	0.03
	1.26	-0.256667	0.02
	1.28	-0.263333	0.02
	1.31	-0.273333	0.01
	1.33	-0.26	0.03
	1.36	-0.266667	0.01
	1.39	-0.263333	0.01
	1.41	-0.266667	0
	1.44	-0.266667	-0.01
	1.46	-0.26	-0.02
	1.49	-0.263333	-0.05
	1.51	-0.263333	-0.04
	1.54	-0.26	-0.09
	1.57	-0.266667	-0.08
	1.59	-0.263333	-0.08
	1.62	-0.273333	-0.13
	1.64	-0.266667	-0.13
	1.67	-0.263333	-0.13
	1.69	-0.263333	-0.17
	1.72	-0.27	-0.15
	1.75	-0.266667	-0.18
	1.77	-0.266667	-0.2
	1.8	-0.27	-0.25
	1.82	-0.263333	-0.25
	1.85	-0.27	-0.28
	1.87	-0.266667	-0.28
	1.9	-0.266667	-0.3
	1.93	-0.263333	-0.34
	1.95	-0.273333	-0.4
	1.98	-0.266667	-0.39
	2	-0.27	-0.43
	2.03	-0.263333	-0.44
	2.05	-0.266667	-0.48
	2.08	-0.263333	-0.5
	2.11	-0.26	-0.53
	2.13	-0.263333	-0.55
	2.16	-0.27	-0.58
	2.18	-0.276667	-0.63
	2.21	-0.266667	-0.65
	2.23	-0.273333	-0.65
	2.26	-0.266667	-0.67
	2.28	-0.266667	-0.69
	2.31	-0.273333	-0.71
	2.34	-0.27	-0.72
	2.36	-0.266667	-0.74
	2.39	-0.27	-0.76
	2.41	-0.266667	-0.78
	2.44	-0.266667	-0.8
	2.46	-0.27	-0.81
	2.49	-0.273333	-0.82
	2.52	-0.273333	-0.82
	2.54	-0.273333	-0.84
	2.57	-0.273333	-0.84
	2.59	-0.266667	-0.85
	2.62	-0.276667	-0.86
	2.64	-0.273333	-0.84
	2.67	-0.27	-0.85
	2.7	-0.28	-0.84
	2.72	-0.27	-0.88
	2.75	-0.273333	-0.87
	2.77	-0.27	-0.85
	2.8	-0.27	-0.86
	2.82	-0.27	-0.86
	2.85	-0.266667	-0.89
	2.88	-0.263333	-0.87
	2.9	-0.27	-0.86
	2.93	-0.27	-0.87
	2.95	-0.266667	-0.84
	2.98	-0.273333	-0.83
	3	-0.27	-0.83
	3.03	-0.266667	-0.86
	3.06	-0.266667	-0.84
	3.08	-0.27	-0.85
	3.11	-0.273333	-0.84
	3.13	-0.263333	-0.84
	3.16	-0.266667	-0.85
	3.18	-0.273333	-0.86
	3.21	-0.27	-0.83
	3.23	-0.273333	-0.84
	3.26	-0.273333	-0.84
	3.29	-0.276667	-0.84
	3.31	-0.27	-0.82
	3.34	-0.273333	-0.81
	3.36	-0.273333	-0.82
	3.39	-0.273333	-0.83
	3.41	-0.276667	-0.82
	3.44	-0.28	-0.8
	3.47	-0.28	-0.82
	3.49	-0.273333	-0.83
	3.52	-0.273333	-0.82
	3.54	-0.28	-0.79
	3.57	-0.273333	-0.81
	3.59	-0.28	-0.8
	3.62	-0.28	-0.79
	3.65	-0.273333	-0.79
	3.67	-0.276667	-0.81
	3.7	-0.276667	-0.78
	3.72	-0.27	-0.82
	3.75	-0.273333	-0.79
	3.77	-0.28	-0.82
	3.8	-0.283333	-0.82
	3.83	-0.283333	-0.82
	3.85	-0.283333	-0.8
	3.88	-0.276667	-0.81
	3.9	-0.283333	-0.84
	3.93	-0.28	-0.87
	3.95	-0.286667	-0.85
	3.98	-0.276667	-0.84
	4	-0.276667	-0.84
	4.03	-0.273333	-0.86
	4.06	-0.28	-0.88
	4.08	-0.28	-0.9
	4.11	-0.28	-0.89
	4.13	-0.28	-0.88
	4.16	-0.273333	-0.89
	4.18	-0.273333	-0.89
	4.21	-0.286667	-0.89
	4.24	-0.276667	-0.88
	4.26	-0.28	-0.89
	4.29	-0.273333	-0.89
	4.31	-0.28	-0.91
	4.34	-0.28	-0.89
	4.36	-0.283333	-0.91
	4.39	-0.28	-0.92
	4.42	-0.286667	-0.92
	4.44	-0.273333	-0.91
	4.47	-0.273333	-0.9
	4.49	-0.276667	-0.93
	4.52	-0.28	-0.89
	4.54	-0.286667	-0.93
	4.57	-0.29	-0.91
	4.6	-0.273333	-0.93
	4.62	-0.27	-0.91
	4.65	-0.276667	-0.89
	4.67	-0.276667	-0.88
	4.7	-0.276667	-0.9
	4.72	-0.273333	-0.92
	4.75	-0.276667	-0.9
	4.78	-0.28	-0.9
	4.8	-0.28	-0.89
	4.83	-0.276667	-0.89
	4.85	-0.283333	-0.91
	4.88	-0.283333	-0.88
	4.9	-0.286667	-0.88
	4.93	-0.28	-0.87
	4.95	-0.276667	-0.88
	4.98	-0.276667	-0.85
	5.01	-0.286667	-0.86
	5.03	-0.276667	-0.85
	5.06	-0.28	-0.85
	5.08	-0.276667	-0.84
	5.11	-0.286667	-0.84
	5.13	-0.286667	-0.85
	5.16	-0.28	-0.85
	5.19	-0.276667	-0.83
	5.21	-0.28	-0.86
	5.24	-0.276667	-0.83
	5.26	-0.28	-0.85
	5.29	-0.28	-0.84
	5.31	-0.276667	-0.83
	5.34	-0.283333	-0.82
	5.37	-0.283333	-0.83
	5.39	-0.28	-0.82
	5.42	-0.28	-0.83
	5.44	-0.28	-0.84
	5.47	-0.286667	-0.83
	5.49	-0.283333	-0.85
	5.52	-0.273333	-0.84
	5.55	-0.28	-0.85
	5.57	-0.283333	-0.87
	5.6	-0.276667	-0.86
	5.62	-0.276667	-0.86
	5.65	-0.28	-0.88
	5.67	-0.28	-0.88
	5.7	-0.28	-0.88
	5.73	-0.276667	-0.9
	5.75	-0.283333	-0.89
	5.78	-0.28	-0.92
	5.8	-0.28	-0.89
	5.83	-0.276667	-0.93
	5.85	-0.28	-0.93
	5.88	-0.28	-0.93
	5.9	-0.276667	-0.92
	5.93	-0.283333	-0.94
	5.96	-0.28	-0.94
	5.98	-0.283333	-0.95
	6.01	-0.286667	-0.97
	6.03	-0.283333	-0.95
	6.06	-0.286667	-0.95
	6.08	-0.283333	-0.95
	6.11	-0.28	-0.95
	6.14	-0.28	-0.96
	6.16	-0.273333	-0.98
	6.19	-0.283333	-0.96
	6.21	-0.286667	-0.98
	6.24	-0.286667	-0.99
	6.26	-0.28	-1
	6.29	-0.28	-0.96
	6.32	-0.283333	-0.99
	6.34	-0.283333	-0.98
	6.37	-0.283333	-0.99
	6.39	-0.29	-0.98
	6.42	-0.286667	-0.97
	6.44	-0.286667	-0.98
	6.47	-0.28	-0.99
	6.5	-0.286667	-1.01
	6.52	-0.283333	-0.98
	6.55	-0.29	-0.97
	6.57	-0.283333	-0.99
	6.6	-0.29	-0.99
	6.62	-0.28	-0.98
	6.65	-0.29	-0.98
	6.67	-0.28	-1
	6.7	-0.283333	-0.96
	6.73	-0.28	-0.98
	6.75	-0.276667	-0.97
	6.78	-0.27	-0.97
	6.8	-0.28	-0.97
	6.83	-0.286667	-0.99
	6.85	-0.28	-1
	6.88	-0.28	-0.97
	6.91	-0.28	-0.98
	6.93	-0.28	-0.97
	6.96	-0.286667	-0.97
	6.98	-0.276667	-0.99
	7.01	-0.28	-0.96
	7.03	-0.286667	-0.95
	7.06	-0.28	-0.97
	7.09	-0.28	-0.97
	7.11	-0.276667	-0.95
	7.14	-0.28	-0.94
	7.16	-0.28	-0.96
	7.19	-0.27	-0.95
	7.21	-0.276667	-0.97
	7.24	-0.273333	-0.95
	7.27	-0.27	-0.96
	7.29	-0.266667	-0.93
	7.32	-0.266667	-0.96
	7.34	-0.27	-0.91
	7.37	-0.26	-0.9
	7.39	-0.263333	-0.94
	7.42	-0.253333	-0.91
	7.45	-0.26	-0.89
	7.47	-0.25	-0.88
	7.5	-0.24	-0.86
	7.52	-0.236667	-0.81
	7.55	-0.24	-0.8
	7.57	-0.236667	-0.76
	7.6	-0.23	-0.75
	7.62	-0.223333	-0.69
	7.65	-0.216667	-0.64
	7.68	-0.223333	-0.6
	7.7	-0.213333	-0.55
	7.73	-0.203333	-0.52
	7.75	-0.2	-0.48
	7.78	-0.193333	-0.39
	7.8	-0.193333	-0.37
	7.83	-0.186667	-0.32
	7.86	-0.183333	-0.24
	7.88	-0.176667	-0.22
	7.91	-0.176667	-0.15
	7.93	-0.17	-0.09
	7.96	-0.153333	-0.03
	7.98	-0.146667	0.03
	8.01	-0.143333	0.06
	8.04	-0.126667	0.15
	8.06	-0.116667	0.2
	8.09	-0.106667	0.27
	8.11	-0.09	0.31
	8.14	-0.0733333	0.38
	8.16	-0.05	0.46
	8.19	-0.0233333	0.54
	8.22	0.0133333	0.61
	8.24	0.06	0.71
	8.27	0.11	0.79
	8.29	0.17	0.88
	8.32	0.24	1.03
	8.34	0.306667	1.15
	8.37	0.373333	1.3
	8.4	0.45	1.44
	8.42	0.503333	1.62
	8.45	0.563333	1.74
	8.47	0.62	1.88
	8.5	0.66	2.06
	8.52	0.696667	2.21
	8.55	0.74	2.32
	8.57	0.77	2.45
	8.6	0.803333	2.54
	8.63	0.826667	2.64
	8.65	0.853333	2.68
	8.68	0.88	2.76
	8.7	0.89	2.8
	8.73	0.893333	2.85
	8.75	0.906667	2.84
	8.78	0.9	2.86
	8.81	0.913333	2.86
	8.83	0.913333	2.91
	8.86	0.92	2.87
	8.88	0.933333	2.87
	8.91	0.94	2.89
	8.93	0.96	2.9
	8.96	0.98	2.86
	8.99	1.00667	2.89
	9.01	1.02667	2.95
	9.04	1.07	3.01
	9.06	1.10333	3.05
	9.09	1.13667	3.09
	9.11	1.19	3.19
	9.14	1.23667	3.22
	9.17	1.27667	3.32
	9.19	1.32667	3.42
	9.22	1.38667	3.49
	9.24	1.43667	3.58
	9.27	1.48667	3.69
	9.29	1.54667	3.74
	9.32	1.6	3.83
	9.34	1.65333	3.93
	9.37	1.71333	3.98
	9.4	1.77667	4.05
	9.42	1.83	4.09
	9.45	1.89	4.17
	9.47	1.95667	4.19
	9.5	2.06333	4.25
	9.52	2.12	4.29
	9.55	2.18333	4.32
	9.58	2.25	4.35
	9.6	2.32333	4.38
	9.63	2.39	4.4
	9.65	2.46	4.43
	9.68	2.52667	4.45
	9.7	2.59667	4.49
	9.73	2.66667	4.54
	9.76	2.73667	4.57
	9.78	2.81333	4.59
	9.81	2.90667	4.63
	9.83	2.98	4.72
	9.86	3.06333	4.77
	9.88	3.15667	4.85
	9.91	3.25333	4.93
	9.94	3.34667	5.04
	9.96	3.43333	5.11
	9.99	3.55	5.23
	10.01	3.66333	5.4
	10.04	3.76667	5.57
	10.06	3.89667	5.76
	10.09	4.02667	6
	10.12	4.17333	6.29
	10.14	4.32333	6.57
	10.17	4.5	6.93
	10.19	4.69667	7.31
	10.22	4.91333	7.72
	10.24	5.12667	8.24
	10.27	5.4	8.73
	10.29	5.68333	9.32
	10.32	5.97	9.93
	10.35	6.33	10.57
	10.37	6.70333	11.26
	10.4	7.10667	11.93
	10.42	7.51333	12.7
	10.45	7.99667	13.43
	10.47	8.49667	14.1
	10.5	8.97667	14.8
	10.53	9.46667	15.49
	10.55	9.99667	16.08
	10.58	10.5167	16.64
	10.6	10.9967	17.13
	10.63	11.49	17.57
	10.65	11.9733	17.83
	10.68	12.38	18.06
	10.71	12.77	18.12
	10.73	13.1033	18.12
	10.76	13.38	17.99
	10.78	13.5967	17.74
	10.81	13.7433	17.39
	10.83	13.8233	16.98
	10.86	13.83	16.48
	10.89	13.78	15.86
	10.91	13.6567	15.17
	10.94	13.45	14.46
	10.96	13.21	13.73
	10.99	12.88	12.93
	11.01	12.5367	12.09
	11.04	12.1167	11.4
	11.06	11.66	10.57
	11.09	11.1967	9.77
	11.12	10.6767	9.04
	11.14	10.1667	8.34
	11.17	9.61	7.66
	11.19	9.08333	7.03
	11.22	8.56	6.46
	11.24	8.02333	5.93
	11.27	7.50333	5.43
	11.3	7.03667	4.98
	11.32	6.57667	4.6
	11.35	6.13	4.21
	11.37	5.72	3.89
	11.4	5.35333	3.6
	11.42	4.98	3.33
	11.45	4.64667	3.08
	11.48	4.37333	2.87
	11.5	4.12	2.68
	11.53	3.88667	2.52
	11.55	3.67333	2.35
	11.58	3.51333	2.21
	11.6	3.34667	2.09
	11.63	3.20667	1.99
	11.66	3.08667	1.85
	11.68	2.99	1.74
	11.71	2.91333	1.66
	11.73	2.83333	1.58
	11.76	2.76	1.48
	11.78	2.71333	1.41
	11.81	2.66667	1.34
	11.84	2.62	1.25
	11.86	2.57667	1.19
	11.89	2.54667	1.11
	11.91	2.52333	1.07
	11.94	2.49333	0.99
	11.96	2.46667	0.98
	11.99	2.44333	0.91
	12.01	2.32	0.87
	12.04	2.3	0.8
	12.07	2.28333	0.75
	12.09	2.27	0.74
	12.12	2.24	0.69
	12.14	2.22	0.63
	12.17	2.19	0.59
	12.19	2.16	0.57
	12.22	2.11	0.51
	12.25	2.06333	0.48
	12.27	2.00333	0.44
	12.3	1.95333	0.42
	12.32	1.88667	0.38
	12.35	1.82667	0.35
	12.37	1.75333	0.33
	12.4	1.68667	0.3
	12.43	1.62	0.27
	12.45	1.54667	0.27
	12.48	1.48	0.24
	12.5	1.40667	0.22
	12.53	1.34	0.18
	12.55	1.28	0.17
	12.58	1.21667	0.17
	12.61	1.15333	0.13
	12.63	1.09	0.12
	12.66	1.02333	0.09
	12.68	0.98	0.09
	12.71	0.926667	0.06
	12.73	0.876667	0.05
	12.76	0.833333	0.03
	12.79	0.786667	0.03
	12.81	0.746667	0.02
	12.84	0.716667	0.02
	12.86	0.666667	-0.01
	12.89	0.64	-0.02
	12.91	0.62	-0.06
	12.94	0.59	-0.05
	12.96	0.566667	-0.06
	12.99	0.536667	-0.07
	13.02	0.51	-0.09
	13.04	0.49	-0.11
	13.07	0.473333	-0.11
	13.09	0.45	-0.11
	13.12	0.43	-0.11
	13.14	0.413333	-0.12
	13.17	0.396667	-0.14
	13.2	0.386667	-0.14
	13.22	0.373333	-0.16
	13.25	0.353333	-0.17
	13.27	0.35	-0.16
	13.3	0.333333	-0.19
	13.32	0.33	-0.2
	13.35	0.313333	-0.18
	13.38	0.296667	-0.19
	13.4	0.29	-0.2
	13.43	0.29	-0.19
	13.45	0.273333	-0.21
	13.48	0.256667	-0.19
	13.5	0.246667	-0.21
	13.53	0.24	-0.22
	13.56	0.233333	-0.24
	13.58	0.23	-0.22
	13.61	0.223333	-0.23
	13.63	0.21	-0.24
	13.66	0.196667	-0.24
	13.68	0.2	-0.26
	13.71	0.186667	-0.27
	13.73	0.176667	-0.23
	13.76	0.17	-0.29
	13.79	0.166667	-0.3
	13.81	0.153333	-0.3
	13.84	0.146667	-0.31
	13.86	0.133333	-0.32
	13.89	0.12	-0.34
	13.91	0.116667	-0.34
	13.94	0.11	-0.35
	13.97	0.0933333	-0.36
	13.99	0.08	-0.36
	14.02	0.0733333	-0.4
	14.04	0.0733333	-0.42
	14.07	0.0566667	-0.43
	14.09	0.0433333	-0.45
	14.12	0.04	-0.45
	14.15	0.02	-0.47
	14.17	0.0166667	-0.49
	14.2	0.0166667	-0.49
	14.22	0	-0.53
	14.25	-0.00666667	-0.56
	14.27	-0.0166667	-0.57
	14.3	-0.0266667	-0.55
	14.33	-0.04	-0.58
	14.35	-0.03	-0.61
	14.38	-0.0466667	-0.63
	14.4	-0.0566667	-0.63
	14.43	-0.0633333	-0.62
	14.45	-0.0666667	-0.66
	14.48	-0.0733333	-0.67
	14.51	-0.0833333	-0.67
	14.53	-0.0866667	-0.7
	14.56	-0.0933333	-0.71
	14.58	-0.0933333	-0.69
	14.61	-0.1	-0.73
	14.63	-0.0966667	-0.71
	14.66	-0.1	-0.73
	14.68	-0.1	-0.73
	14.71	-0.11	-0.7
	14.74	-0.116667	-0.74
	14.76	-0.113333	-0.72
	14.79	-0.123333	-0.71
	14.81	-0.123333	-0.74
	14.84	-0.12	-0.74
	14.86	-0.116667	-0.75
	14.89	-0.123333	-0.74
	14.92	-0.12	-0.73
	14.94	-0.133333	-0.76
	14.97	-0.126667	-0.76
	14.99	-0.116667	-0.75
	15.02	-0.12	-0.76
	15.04	-0.126667	-0.77
	15.07	-0.133333	-0.76
	15.1	-0.133333	-0.77
	15.12	-0.133333	-0.75
	15.15	-0.136667	-0.78
	15.17	-0.14	-0.78
	15.2	-0.136667	-0.77
	15.22	-0.136667	-0.75
	15.25	-0.126667	-0.77
	15.28	-0.14	-0.77
	15.3	-0.136667	-0.76
	15.33	-0.14	-0.8
	15.35	-0.13	-0.76
	15.38	-0.14	-0.79
	15.4	-0.126667	-0.77
	15.43	-0.14	-0.76
	15.46	-0.14	-0.79
	15.48	-0.14	-0.81
	15.51	-0.143333	-0.8
	15.53	-0.143333	-0.78
	15.56	-0.15	-0.79
	15.58	-0.14	-0.78
	15.61	-0.143333	-0.77
	15.63	-0.14	-0.8
	15.66	-0.136667	-0.8
	15.69	-0.143333	-0.8
	15.71	-0.133333	-0.8
	15.74	-0.143333	-0.79
	15.76	-0.143333	-0.78
	15.79	-0.136667	-0.79
	15.81	-0.136667	-0.8
	15.84	-0.14	-0.8
	15.87	-0.133333	-0.78
	15.89	-0.13	-0.79
	15.92	-0.133333	-0.79
	15.94	-0.136667	-0.8
	15.97	-0.13	-0.77
	15.99	-0.126667	-0.76
	16.02	-0.116667	-0.75
	16.05	-0.116667	-0.74
	16.07	-0.113333	-0.73
	16.1	-0.106667	-0.72
	16.12	-0.106667	-0.7
	16.15	-0.103333	-0.69
	16.17	-0.0966667	-0.68
	16.2	-0.09	-0.64
	16.23	-0.0933333	-0.64
	16.25	-0.09	-0.63
	16.28	-0.08	-0.61
	16.3	-0.08	-0.59
	16.33	-0.07	-0.57
	16.35	-0.0633333	-0.54
	16.38	-0.06	-0.55
	16.4	-0.0633333	-0.53
	16.43	-0.05	-0.47
	16.46	-0.05	-0.48
	16.48	-0.0466667	-0.43
	16.51	-0.0466667	-0.4
	16.53	-0.03	-0.42
	16.56	-0.0366667	-0.39
	16.58	-0.0333333	-0.35
	16.61	-0.0366667	-0.34
	16.64	-0.03	-0.32
	16.66	-0.03	-0.29
	16.69	-0.0333333	-0.3
	16.71	-0.0233333	-0.29
	16.74	-0.0233333	-0.26
	16.76	-0.0233333	-0.26
	16.79	-0.03	-0.26
	16.82	-0.0266667	-0.26
	16.84	-0.0233333	-0.21
	16.87	-0.0266667	-0.24
	16.89	-0.0233333	-0.22
	16.92	-0.0266667	-0.22
	16.94	-0.03	-0.2
	16.97	-0.0333333	-0.22
	17	-0.0266667	-0.2
	17.02	-0.0266667	-0.18
	17.05	-0.0266667	-0.2
	17.07	-0.03	-0.2
	17.1	-0.02	-0.18
	17.12	-0.0266667	-0.18
	17.15	-0.02	-0.18
	17.18	-0.0266667	-0.17
	17.2	-0.02	-0.16
	17.23	-0.0133333	-0.14
	17.25	-0.02	-0.15
	17.28	-0.0166667	-0.16
	17.3	-0.0133333	-0.14
	17.33	-0.00333333	-0.11
	17.35	-0.01	-0.14
	17.38	-0.01	-0.1
	17.41	-0.01	-0.12
	17.43	0	-0.1
	17.46	-0.00666667	-0.09
	17.48	-0.00333333	-0.1
	17.51	0.00333333	-0.08
	17.53	-0.00333333	-0.08
	17.56	0	-0.06
	17.59	-0.00333333	-0.04
	17.61	0.00333333	-0.04
	17.64	-0.00333333	-0.03
	17.66	0	-0.06
	17.69	0.00333333	-0.03
	17.71	0.00333333	-0.04
	17.74	0.00666667	-0.05
	17.77	0.00333333	-0.05
	17.79	0.00333333	-0.06
	17.82	-0.00666667	-0.08
	17.84	-0.01	-0.07
	17.87	-0.01	-0.09
	17.89	-0.0166667	-0.1
	17.92	-0.0166667	-0.11
	17.95	-0.02	-0.16
	17.97	-0.0166667	-0.16
	18	-0.0233333	-0.15
	18.02	-0.03	-0.19
	18.05	-0.0333333	-0.22
	18.07	-0.0366667	-0.24
	18.1	-0.0433333	-0.25
	18.13	-0.0333333	-0.26
	18.15	-0.0466667	-0.27
	18.18	-0.0533333	-0.32
	18.2	-0.0533333	-0.32
	18.23	-0.06	-0.31
	18.25	-0.0666667	-0.35
	18.28	-0.0666667	-0.38
	18.3	-0.0666667	-0.37
	18.33	-0.07	-0.37
	18.36	-0.0766667	-0.41
	18.38	-0.0733333	-0.43
	18.41	-0.0766667	-0.46
	18.43	-0.0833333	-0.43
	18.46	-0.0833333	-0.47
	18.48	-0.09	-0.49
	18.51	-0.0866667	-0.48
	18.54	-0.0866667	-0.49
	18.56	-0.09	-0.5
	18.59	-0.0966667	-0.49
	18.61	-0.0933333	-0.5
	18.64	-0.0966667	-0.5
	18.66	-0.1	-0.54
	18.69	-0.0933333	-0.52
	18.72	-0.106667	-0.52
	18.74	-0.0966667	-0.55
	18.77	-0.106667	-0.56
	18.79	-0.106667	-0.56
	18.82	-0.11	-0.6
	18.84	-0.103333	-0.6
	18.87	-0.106667	-0.58
	18.9	-0.11	-0.59
	18.92	-0.11	-0.59
	18.95	-0.116667	-0.6
	18.97	-0.12	-0.62
	19	-0.113333	-0.61
	19.02	-0.113333	-0.61
	19.05	-0.113333	-0.61
	19.07	-0.106667	-0.59
	19.1	-0.106667	-0.63
	19.13	-0.116667	-0.6
	19.15	-0.11	-0.59
	19.18	-0.106667	-0.6
	19.2	-0.113333	-0.6
	19.23	-0.11	-0.63
	19.25	-0.1	-0.62
	19.28	-0.103333	-0.62
	19.31	-0.1	-0.62
	19.33	-0.103333	-0.61
	19.36	-0.0966667	-0.6
	19.38	-0.103333	-0.6
	19.41	-0.0966667	-0.57
	19.43	-0.0966667	-0.58
	19.46	-0.0933333	-0.55
	19.49	-0.0866667	-0.56
	19.51	-0.09	-0.55
	19.54	-0.0866667	-0.54
	19.56	-0.0733333	-0.53
	19.59	-0.07	-0.5
	19.61	-0.0633333	-0.51
	19.64	-0.06	-0.48
	19.67	-0.05	-0.48
	19.69	-0.0533333	-0.48
	19.72	-0.0466667	-0.44
	19.74	-0.03	-0.41
	19.77	-0.0266667	-0.41
	19.79	-0.02	-0.38
	19.82	-0.01	-0.36
	19.85	-0.01	-0.35
	19.87	0	-0.37
	19.9	0.00333333	-0.32
	19.92	0.01	-0.34
	19.95	0.02	-0.32
	19.97	0.0233333	-0.29
	20	0.0233333	-0.27
	20.02	0.0266667	-0.27
	20.05	0.03	-0.24
	20.08	0.0433333	-0.24
	20.1	0.0533333	-0.22
	20.13	0.0566667	-0.21
	20.15	0.0666667	-0.19
	20.18	0.0733333	-0.19
	20.2	0.08	-0.14
	20.23	0.0733333	-0.13
	20.26	0.0933333	-0.1
	20.28	0.0866667	-0.1
	20.31	0.0866667	-0.08
	20.33	0.08	-0.08
	20.36	0.0766667	-0.1
	20.38	0.0666667	-0.11
	20.41	0.06	-0.14
	20.44	0.05	-0.13
	20.46	0.0333333	-0.15
	20.49	0.03	-0.17
	20.51	0.02	-0.18
	20.54	0.02	-0.21
	20.56	0	-0.23
	20.59	0.00666667	-0.24
	20.62	-0.00333333	-0.26
	20.64	-0.01	-0.31
	20.67	-0.0133333	-0.3
	20.69	-0.03	-0.32
	20.72	-0.03	-0.34
	20.74	-0.0233333	-0.35
	20.77	-0.0166667	-0.36
	20.79	-0.0166667	-0.31
	20.82	-0.0166667	-0.32
	20.85	-0.01	-0.31
	20.87	0.01	-0.27
	20.9	0.02	-0.25
	20.92	0.0433333	-0.2
	20.95	0.07	-0.17
	20.97	0.1	-0.14
	21	0.136667	-0.09
	21.03	0.16	-0.04
	21.05	0.19	0.02
	21.08	0.216667	0.11
	21.1	0.243333	0.16
	21.13	0.243333	0.21
	21.15	0.266667	0.25
	21.18	0.273333	0.33
	21.21	0.28	0.38
	21.23	0.286667	0.42
	21.26	0.293333	0.47
	21.28	0.323333	0.54
	21.31	0.333333	0.6
	21.33	0.346667	0.65
	21.36	0.363333	0.72
	21.39	0.35	0.73
	21.41	0.263333	0.7
	21.44	0.303333	0.69
	21.46	0.336667	0.71
	21.49	0.373333	0.74
	21.51	0.4	0.75
	21.54	0.406667	0.78
	21.57	0.42	0.79
	21.59	0.416667	0.81
	21.62	0.42	0.81
	21.64	0.42	0.79
	21.67	0.416667	0.82
	21.69	0.406667	0.85
	21.72	0.4	0.88
	21.74	0.393333	0.89
	21.77	0.38	0.9
	21.8	0.37	0.94
	21.82	0.36	0.91
	21.85	0.366667	0.9
	21.87	0.376667	0.88
	21.9	0.38	0.85
	21.92	0.383333	0.84
	21.95	0.383333	0.8
	21.98	0.396667	0.8
	22	0.403333	0.77
	22.03	0.41	0.77
	22.05	0.436667	0.78
	22.08	0.45	0.76
	22.1	0.476667	0.81
	22.13	0.513333	0.86
	22.16	0.566667	0.88
	22.18	0.593333	0.89
	22.21	0.593333	0.9
	22.23	0.583333	0.86
	22.26	0.586667	0.8
	22.28	0.576667	0.71
	22.31	0.596667	0.63
	22.34	0.613333	0.55
	22.36	0.613333	0.51
	22.39	0.633333	0.48
	22.41	0.643333	0.44
	22.44	0.653333	0.42
	22.46	0.666667	0.38
	22.49	0.676667	0.37
	22.52	0.686667	0.36
	22.54	0.696667	0.3
	22.57	0.703333	0.33
	22.59	0.696667	0.35
	22.62	0.69	0.38
	22.64	0.683333	0.44
	22.67	0.67	0.49
	22.69	0.646667	0.54
	22.72	0.613333	0.53
	22.75	0.593333	0.55
	22.77	0.563333	0.53
	22.8	0.53	0.52
	22.82	0.51	0.5
	22.85	0.493333	0.48
	22.87	0.463333	0.48
	22.9	0.45	0.49
	22.93	0.43	0.46
	22.95	0.413333	0.44
	22.98	0.396667	0.46
	23	0.376667	0.46
	23.03	0.37	0.45
	23.05	0.336667	0.44
	23.08	0.32	0.48
	23.11	0.31	0.48
	23.13	0.293333	0.49
	23.16	0.26	0.53
	23.18	0.223333	0.55
	23.21	0.163333	0.56
	23.23	0.113333	0.59
	23.26	0.0733333	0.56
	23.29	0.0433333	0.56
	23.31	0.0133333	0.52
	23.34	-0.00333333	0.51
	23.36	-0.0133333	0.47
	23.39	-0.02	0.44
	23.41	-0.0333333	0.43
	23.44	-0.0333333	0.42
	23.46	-0.0266667	0.4
	23.49	-0.0366667	0.4
	23.52	-0.03	0.38
	23.54	-0.0266667	0.38
	23.57	-0.0333333	0.36
	23.59	-0.03	0.32
	23.62	-0.0266667	0.3
	23.64	-0.0333333	0.26
	23.67	-0.03	0.21
	23.7	-0.0366667	0.17
	23.72	-0.02	0.11
	23.75	-0.02	0.09
	23.77	-0.0133333	0.07
	23.8	-0.0166667	0.08
	23.82	-0.00333333	0.03
	23.85	-0.00666667	0.05
	23.88	0.00666667	0.03
	23.9	0.02	0.01
	23.93	0.0266667	0.03
	23.95	0.04	0.02
	23.98	0.0533333	0.02
	24	0.0633333	0.05
	24.03	0.0733333	0.07
	24.06	0.0833333	0.06
	24.08	0.0966667	0.1
	24.11	0.11	0.1
	24.13	0.133333	0.1
	24.16	0.15	0.11
	24.18	0.156667	0.13
	24.21	0.183333	0.18
	24.24	0.19	0.18
	24.26	0.213333	0.21
	24.29	0.22	0.18
	24.31	0.236667	0.21
	24.34	0.253333	0.21
	24.36	0.273333	0.23
	24.39	0.276667	0.22
	24.41	0.293333	0.25
	24.44	0.3	0.25
	24.47	0.303333	0.27
	24.49	0.313333	0.27
	24.52	0.316667	0.26
	24.54	0.313333	0.25
	24.57	0.306667	0.25
	24.59	0.3	0.25
	24.62	0.3	0.22
	24.65	0.283333	0.21
	24.67	0.263333	0.2
	24.7	0.246667	0.19
	24.72	0.233333	0.16
	24.75	0.206667	0.14
	24.77	0.19	0.11
	24.8	0.163333	0.09
	24.83	0.146667	0.07
	24.85	0.113333	0.02
	24.88	0.09	-0.02
	24.9	0.0833333	-0.09
	24.93	0.0566667	-0.11
	24.95	0.0366667	-0.17
	24.98	0.02	-0.21

## Sheet: Supp Fig 3b
									Coomassie blue-stained SDS PAGE

## Sheet: Supp Fig 3c
	CCR7-Gi			CCR7-LgBiT/Gi-SmBiT
	Radius (nm)	Indensity (%)		Radius (nm)	Indensity (%)
	0.027519	0		0.027448	0
	0.036228	0		0.036134	0
	0.047693	0		0.047569	0
	0.062786	0		0.062623	0
	0.082655	0		0.08244	0
	0.108812	0		0.108529	0
	0.143246	0		0.142874	0
	0.188578	0		0.188088	0
	0.248255	0		0.24761	0
	0.326817	0		0.325968	0
	0.430241	0		0.429123	0
	0.566395	0		0.564923	0
	0.745635	0		0.743698	0
	0.981598	0		0.979047	0
	1.29223	0		1.28888	0
	1.70117	0		1.69675	0
	2.23952	0		2.2337	0
	2.94824	0		2.94058	0
	3.88123	4.54383		3.87115	0
	5.10948	16.648		5.09621	18.8395
	6.72643	21.3125		6.70895	39.3936
	8.85506	16.4357		8.83205	26.8736
	11.6573	7.2269		11.627	1.44918
	15.3464	0.28559		15.3065	0
	20.2029	0		20.1504	0
	26.5963	0		26.5271	0
	35.0129	0.231549		34.9219	0
	46.093	3.2957		45.9732	1.65934
	60.6795	6.37949		60.5218	5.7218
	79.8821	7.76616		79.6745	5.05377
	105.161	7.16521		104.888	1.00921
	138.441	5.17982		138.081	0
	182.252	2.74719		181.778	0
	239.927	0.782317		239.303	0
	315.853	0		315.033	0
	415.808	0		414.728	0
	547.394	0		545.972	0
	720.622	0		718.749	0
	948.669	0		946.204	0
	1248.88	0		1245.64	0
	1644.1	0		1639.83	0
	2164.39	0
	2849.34	0
	3751.03	0
	4938.08	0

## Sheet: Supp Fig 3d
	CCR7/Gi			CCR7-LgBiT/Gi-SmBiT
	Temp (℃）	Radius (nm)		Temp (℃）	Radius (nm)
	25.988	9.756		25.023	7.675
	27.411	9.45		25.885	7.718
	28.902	7.93		27.631	8.002
	30.517	8.14		29.252	7.927
	32.233	8.226		30.884	7.494
	34.011	8.931		32.621	7.631
	35.827	8.576		34.393	7.558
	37.688	8.769		36.213	7.641
	39.546	8.129		38.056	7.679
	41.424	11.641		39.914	7.726
	43.32	10.51		41.808	7.565
	45.229	10.655		43.689	7.497
	47.141	13.052		45.584	7.364
	49.064	13.155		47.631	7.562
	50.997	15.952		49.731	7.523
	52.98	18.436		51.608	7.791
	54.96	23.828		53.808	8.734
	56.94	23.689		55.981	10.067
	58.887	29.202		58.401	13.155
	60.801	36.357		60.528	16.072
	62.735	43.321		62.412	18.696
	65.169	62.736		64.702	21.914
	67.882	80.741		68.287	29.899
	70.318	82.91		71.64	40.478
				75.3	56.272
				77.221	69.77
				78.184	80.549
				78.802	95.575

## Sheet: Supp Table 4
		cAMP accumulation signaling (Ex665/Em620 nm)
	VIP1R mutants	pEC50			Mean pEC50	SEM	P Value
		1st	2nd	3rd
	WT	10.59	10.6	10.15	10.4467	0.148361	1
	Q135A	10.44	10.2	10.3	10.3133	0.069602	0.46152
	T136A	10.42	10.24	10.12	10.26	0.087178	0.339029
	Y139A	9.431	9.482	9.609	9.50667	0.0536449	0.00397068	**
	V142A	10.39	10.14	10.15	10.2267	0.0817177	0.263803
	Y146A	9.51	9.112	9.181	9.26667	0.123333	0.00360607	**
	R188A	7.992	8.255	8.214	8.15333	0.0829324	0.000172273	**
	L199A	9.848	9.634	9.592	9.69	0.080829	0.0109021	*
	F222A	9.809	9.314	9.211	9.44333	0.185592	0.0133572	*
	Q223A	9.359	9.049	8.97	9.12667	0.11893	0.00225113	**
	V226A	10.19	9.838	9.986	10.0067	0.101379	0.0700926
	F230A	10.32	10.84	10.25	10.47	0.1861	0.926618
	I289A	9.878	9.828	9.99	9.9	0.0472582	0.0245592	*
	W294A	9.516	9.088	9.428	9.34667	0.130937	0.005055	*
	I301A	10.3	10.21	10.15	10.22	0.043589	0.216568
	M370A	10.33	9.787	10.03	10.05	0.156205	0.13948
	L374A	10.36	10.21	9.904	10.1567	0.135442	0.222481
		Cell surface expression of VIP1R mutants
	VIP1R mutants	1st	2nd	3rd	Mean	SEM
	WT	100	100	100	100	0
	Q135A	110.202	113.136	145.627	122.99	11.3518
	T136A	74.9798	74.6066	105.942	85.1767	10.3822
	Y139A	73.132	42.3368	50.2419	55.2367	9.23275
	V142A	103.057	88.9937	93.2206	95.09	4.16789
	Y146A	75.3769	114.173	58.9288	82.8267	16.3753
	R188A	66.3048	68.059	74.2398	69.5333	2.40755
	L199A	48.0602	87.1619	119.299	84.84	20.5979
	F222A	67.9367	57.99	88.5196	71.4833	8.98956
	Q223A	96.4917	138.286	90.1683	108.317	15.0973
	V226A	89.5771	67.2684	51.9234	69.59	10.9332
	F230A	101.041	54.822	56.8093	70.89	15.0859
	I289A	114.661	66.0371	128.223	102.973	18.877
	W294A	117.281	110.526	121.816	116.543	3.27989
	I301A	93.9024	58.1147	67.0062	73.0067	10.758
	M370A	120.804	106.295	128.138	118.413	6.41661
	L374A	106.489	89.1649	130.805	108.817	12.0766
